# Supplementary material for: Silencing SOX2 Induced Mesenchymal-Epithelial Transition and Its Expression Predicts Liver and Lymph Node Metastasis of CRC Patients
Source: PLoS One. 2012 Aug 17;7(8):e41335. doi: 10.1371/journal.pone.0041335 (PMC3422347; doi:10.1371/journal.pone.0041335)
Supplement: Table S1 — Quantitative real-time PCR primers. (XLS) [file pone.0041335.s002.xls]

## Sheet: Sheet1
Table S1. Quantitative real-time PCR primers
Gene	Forward primer (5'→3')	Reverse primer (5'→3')
TJP1	CCCCACTCTGAAAATGAGGA	GGGAACAACATACAGTGACGC
TJP2	CGGACACTGCAATTCCAAAT	GGAGCTGTCAGGTTGGCTC
TJP3	CAGGCATCTCAGCAGTCAAC	CCCTACGAACGAGTGGTGTT
CGN	TCTAGCTTCTGCCGCTTCTT	TCTGGTTCTACTAAGGCCGTG
KLK10	ATAGGCTTCGGGGTCCAA	CTCTGGCGAAGCTGCTG
CDH1	TGCCCAGAAAATGAAAAAG	GTGTATGTGGCAATGCGTT
VIM	GAGAACTTTGCCGTTGAAGC	GCTTCCTGTAGGTGGCAAT
CLDN1	CCTATGACCCCAGTCAATGC	TCCCAGAAGGCAGAGAGAAG
FN1	GGTGACACTTATGAGCGTCCTAAA	AACATGTAACCACCAGTCTCATGTG
SNAI2	CATGCCTGTCATACCACAAC	GGTGTCAGATGGAGGAGGG
LEF1	CACTGTAAGTGATGAGGGGG	TGGATCTCTTTCTCCACCCA
CMYC	CTCCTCCTCGTCGCAGTAGA	GCTGCTTAGACGCTGGATTT
CCND1	AGTTGTTGGGGCTCCTCAG	AGACCTTCGTTGCCCTCTGT
SNAI1	GAGGCGGTGGCAGACTAG	GACACATCGGTCAGACCAG
TWIST	CGGGAGTCCGCAGTCTTA	TGAATCTTGCTCAGCTTGTC
ZEB1	AGCAGTGAAAGAGAAGGGAATGC	GGTCCTCTTCAGGTGCCTCAG
ZEB2	CAAGAGGCGCAAACAAGC	GGTTGGCAATACCGTCAT
GAPDH	TCGACAGTCAGCCGCATCT	CCGTTGACTCCGACCTTCA
