# Supplementary material for: Silencing SOX2 Induced Mesenchymal-Epithelial Transition and Its Expression Predicts Liver and Lymph Node Metastasis of CRC Patients
Source: PLoS One. 2012 Aug 17;7(8):e41335. doi: 10.1371/journal.pone.0041335 (PMC3422347; doi:10.1371/journal.pone.0041335)
Supplement: Table S2 — Changes in gene expression of the SOX and TCF familiy proteins afer SOX2 knock down compared with the mock-control. (XLS) [file pone.0041335.s003.xls]

## Sheet: Sheet1
Table S2. Changes in gene expression of the SOX and TCF familiy proteins afer SOX2 knock down compared with the mock-control.
SOX2 ()*S		Mock control	Mock control	SOX2_KO	SOX2_KO
Affymetrix probe ID	Gene Symbol	Normalized	Raw	Normalized	Raw	Ratio Mock control/SOX2 KO	Genbank	Gene Title	Gene Symbol	Chromosomal Location
228038_at	SOX2	30.0599	2077.47	0.306414	20.8965	98.1022	NM_003106	SRY (sex determining region Y)-box 2	SOX2	chr3q26.3-q27
213721_at	SOX2	4.81792	332.971	1.76639	120.463	2.72754	NM_003106	SRY (sex determining region Y)-box 2	SOX2	chr3q26.3-q27
226913_s_at	SOX8	2.3271	160.828	0.417425	28.4672	5.57489	NM_014587	SRY (sex determining region Y)-box 8	SOX8	chr16p13.3
205313_at	TCF2	2.03212	140.442	4.52656	308.698	0.448932	NM_000458 /// NM_006481	transcription factor 2, hepatic; LF-B3; variant hepatic nuclear factor	TCF2	chr17cen-q21.3
210776_x_at	TCF3	17.5889	1215.59	8.71619	594.418	2.01796	NM_003200	transcription factor 3 (E2A immunoglobulin enhancer binding factors E12/E47)	TCF3	chr19p13.3
